# Supplementary material for: Demographic History and Genetic Diversity of Rātā Moehau (Metrosideros bartlettii; Myrtaceae), a Critically Endangered Aotearoa New Zealand Endemic Tree
Source: Ecol Evol. 2026 Apr 15;16(4):e73352. doi: 10.1002/ece3.73352 (PMC13084152; doi:10.1002/ece3.73352)
Supplement: Supplementary file 1 — Table S1: Genome assembly and annotation information for Myrtaceae with genome assemblies available through NCBI as at 19 May 2025. [Separate supplementary file]. [file ECE3-16-e73352-s001.txt]

Assembly Accession	Assembly Name	Organism Name	Organism Taxonomic ID	Annotation Name	Assembly Stats Total Sequence Length	Assembly Stats Total Number of Chromosomes	Assembly Stats Number of Contigs	Assembly Release Date	Assembly Stats Contig N50	Assembly Stats Scaffold N50	Assembly Stats Number of Scaffolds	Assembly Stats GC Percent	Annotation BUSCO Complete	Annotation BUSCO Single Copy	Annotation BUSCO Duplicated	Annotation BUSCO Fragmented	Annotation BUSCO Missing	Annotation BUSCO Lineage	Assembly Sequencing Tech	Annotation Count Gene Total	Annotation Count Gene Protein-coding
GCA_014182895.1	ASM1418289v1	Angophora floribunda	34308		388206676	11	224	14/08/2020	4016327	36024908	36	39							Oxford Nanopore MinION
GCA_014182845.1	ASM1418284v1	Corymbia calophylla	34324		394897432	11	421	14/08/2020	1980233	39866576	35	39.5							Oxford Nanopore MinION
GCA_014858505.1	Ccitriodora_v2_1	Corymbia citriodora subsp. variegata	360336	Annotation submitted by DOE Joint Genome Institute	544191601	11	20966	21/10/2020	185814	3464470	15033	39.5							Illumina HiSeq500; Illumina MiSeq; PacBio rsII	35628	35628
GCA_014182735.1	ASM1418273v1	Corymbia maculata	87660		403819434	11	173	14/08/2020	4690136	40548060	24	39							Oxford Nanopore MinION
GCA_014182695.1	ASM1418269v1	Eucalyptus albens	183809		606933636	11	674	14/08/2020	2549117	56930961	191	39							Oxford Nanopore MinION
GCA_014182725.1	ASM1418272v1	Eucalyptus brandiana	2654256		507080314	11	168	14/08/2020	7278395	45469133	24	39.5							Oxford Nanopore MinION
GCA_014182885.2	ASM1418288v2	Eucalyptus caleyi	1711195		589323946	11	276	30/04/2021	4769920	59516207	76	39							Oxford Nanopore MinION
GCA_019915185.1	ASM1991518v1	Eucalyptus camaldulensis	34316		528226388		14	9/09/2021	41529698	41529698	14	39.5							PacBio SequelII HiFi
GCA_014182705.1	ASM1418270v1	Eucalyptus camaldulensis	34316		558448948	11	418	14/08/2020	2481601	52653188	17	39.5							Oxford Nanopore MinION
GCA_019915175.1	ASM1991517v1	Eucalyptus camaldulensis	34316		519496103		984	9/09/2021	4098867	4098867	984	39.5							PacBio SequelII HiFi
GCA_000260855.1	EUC_r1.0	Eucalyptus camaldulensis	34316		654922307		274001	23/01/2012	4275	4275	274001	39							454 GS FLX; ABI 3730xl
GCA_017140615.1	ASM1714061v1	Eucalyptus cladocalyx	452569		544079499	11	390	9/03/2021	2796550	51924973	22	39.5							Oxford Nanopore MinION
GCA_014182715.1	ASM1418271v1	Eucalyptus cloeziana	34320		480074877	11	625	14/08/2020	1739940	44745493	24	39.5							Oxford Nanopore MinION
GCA_014182585.1	ASM1418258v1	Eucalyptus coolabah	881201		606305321	11	935	14/08/2020	1289208	53560036	31	39							Oxford Nanopore MinION
GCA_017140595.1	ASM1714059v1	Eucalyptus curtisii	34319		435261390	11	288	9/03/2021	2960996	40291347	14	39.5							Oxford Nanopore MinION
GCA_016097615.1	ASM1609761v1	Eucalyptus dawsonii	1711249		706900568	11	1342	17/12/2020	985618	67728552	219	39.5							Oxford Nanopore MinION
GCA_014182575.1	ASM1418257v1	Eucalyptus decipiens	1711251		590953863	11	552	14/08/2020	1985744	60198099	30	39.5							Oxford Nanopore MinION
GCA_014182555.1	ASM1418255v1	Eucalyptus erythrocorys	34314		539196946	11	250	14/08/2020	4024358	50473496	12	39.5							Oxford Nanopore MinION
GCA_017140475.1	ASM1714047v1	Eucalyptus fibrosa	1711299		589911834	11	192	9/03/2021	6447409	55660680	15	39							Oxford Nanopore MinION
GCA_046226855.1	ASM4622685v1	Eucalyptus globulus	34317	Annotation submitted by Southwest Forestry University	556979041	11	31	19/12/2024	37925749	54030587	23	39.5							Illumina NovaSeq 6000; PacBio Sequel II; Oxford Nanopore PromethION	36387	36387
GCA_014182545.1	ASM1418254v1	Eucalyptus globulus	34317		545024609	11	1747	14/08/2020	636149	51386561	47	39.5							Oxford Nanopore MinION
GCA_016545825.1	ASM1654582v1	Eucalyptus grandis	71139		615891308	11	1747	6/01/2021	614301	58486256	35	39.5							Oxford Nanopore MinION
GCF_016545825.1	ASM1654582v1	Eucalyptus grandis	71139	NCBI Eucalyptus grandis Annotation Release 102	615891308	11	1747	6/01/2021	614301	58486256	35	39.5	0.9815133	0.91530526	0.06620808	0.004299226	0.014187446	eudicots_odb10	Oxford Nanopore MinION	42619	33352
GCA_026873155.1	E.grandis_SAP_FK118_paternal_v01	Eucalyptus grandis	71139		566525715	11	1588	14/12/2022	2379565	43818709	1272	39.5							Illumina; Oxford Nanopore PromethION; Oxford Nanopore MinION
GCA_000612305.2	Egrandis2_0	Eucalyptus grandis	71139	Annotation submitted by Geneglob	691266166	11	32816	8/11/2023	67206	3504154	5224	39.5							ABI 3739	36346	36346
GCA_028830015.1	ASM2883001v1	Eucalyptus grandis x Eucalyptus urophylla	192399		1095246901	22	204	24/02/2023	30216329	53349810	25	39.5							HiFi PacBio
GCA_016097605.1	ASM1609760v1	Eucalyptus guilfoylei	183827		472356222	11	209	17/12/2020	4251439	44608757	13	39.5							Oxford Nanopore MinION
GCA_017140395.1	ASM1714039v1	Eucalyptus lansdowneana	87673		633519756	11	489	9/03/2021	2352903	59665875	19	39.5							Oxford Nanopore MinION
GCA_017140325.1	ASM1714032v1	Eucalyptus leucophloia subsp. euroa	1711375		568475594	11	382	9/03/2021	2659363	54405462	28	39							Oxford Nanopore MinION
GCA_014182565.1	ASM1418256v1	Eucalyptus marginata	183836		512893265	11	989	14/08/2020	1011736	50555998	67	39.5							Oxford Nanopore MinION
GCA_004368105.4	ASM436810v4	Eucalyptus melliodora	183838		639266298	11	2343	10/01/2024	1617558	59474948	1211	39.5							Oxford Nanopore PromethION; Oxford Nanopore MinION; Illumina NextSeq
GCA_014182515.1	ASM1418251v1	Eucalyptus microcorys	34315		440906681	11	233	14/08/2020	4004785	41204733	24	39.5							Oxford Nanopore MinION
GCA_017140255.1	ASM1714025v1	Eucalyptus paniculata subsp. matutina	2779373		588849461	11	330	9/03/2021	3699059	55384728	27	39.5							Oxford Nanopore MinION
GCA_007663325.1	ASM766332v1	Eucalyptus pauciflora	87676		594528099		465	30/07/2019	2989104	3234447	415	39.5							Illumina HiSeq; Oxford Nanopore
GCA_017140185.1	ASM1714018v1	Eucalyptus polyanthemos subsp. polyanthemos	1711482		603279611	11	300	9/03/2021	4657753	57459056	21	39							Oxford Nanopore MinION
GCA_026573535.1	ASM2657353v1	Eucalyptus polybractea	1282669		522135554		28197	2/12/2022	29957	40167	24862	39							Illumina HiSeq; Oxford Nanopore MinION
GCA_016097595.1	ASM1609759v1	Eucalyptus pumila	452574		529752966	11	473	17/12/2020	2492893	48188170	28	39.5							Oxford Nanopore MinION
GCA_037349125.1	ASM3734912v1	Eucalyptus regnans	87681		504553124	11	233	20/03/2024	37748426	48117852	230	39.5							PacBio; Oxford Nanopore MinION; Illumina NextSeq
GCA_037349085.1	ASM3734908v1	Eucalyptus regnans	87681		523250160	11	658	20/03/2024	36825038	43985167	654	39.5							PacBio; Oxford Nanopore MinION; Illumina NextSeq
GCA_014182855.1	ASM1418285v1	Eucalyptus regnans	87681		494968939	11	205	14/08/2020	5259260	47055492	41	39.5							Oxford Nanopore MinION
GCA_019915205.1	ASM1991520v1	Eucalyptus rudis	338544		962168550		768	9/09/2021	16549230	16549230	768	39.5							PacBio Sequel II HiFi
GCA_017140165.1	ASM1714016v1	Eucalyptus shirleyi	1234624		597179277	11	181	9/03/2021	6912491	56342652	13	39							Oxford Nanopore MinION
GCA_014182405.2	ASM1418240v2	Eucalyptus sideroxylon	1541731		592116214	11	295	20/03/2024	5221823	60475194	86	39							Oxford Nanopore MinION
GCA_016097485.1	ASM1609748v1	Eucalyptus sideroxylon x Eucalyptus melliodora	2660567		603574748	11	281	17/12/2020	6217054	57046409	25	39.5							Oxford Nanopore MinION
GCA_014182395.1	ASM1418239v1	Eucalyptus sp. ANBG9806169	3025359		507934480	11	476	14/08/2020	2396188	49609478	30	39.5							Oxford Nanopore MinION
GCA_014182365.1	ASM1418236v1	Eucalyptus tenuipes	183854		397779230	11	207	14/08/2020	3433868	35740343	12	39.5							Oxford Nanopore MinION
GCA_026873135.1	E.urophylla_SAP_FK118_maternal_v01	Eucalyptus urophylla	99020		544169300	11	1410	16/12/2022	1893800	42454922	1057	39.5							Illumina; Oxford Nanopore PromethION; Oxford Nanopore MinION
GCA_016097545.1	ASM1609754v1	Eucalyptus victrix	1230916		557158857	11	120	17/12/2020	11095616	53188080	19	39							Oxford Nanopore MinION
GCA_014182385.1	ASM1418238v1	Eucalyptus viminalis	155764		558707134	11	1755	14/08/2020	652951	52933358	57	39.5							Oxford Nanopore MinION
GCA_014182375.1	ASM1418237v1	Eucalyptus virginea	2654258		532787365	11	376	14/08/2020	2391637	56147823	16	39.5							Oxford Nanopore MinION
GCA_025175695.1	ekl_cut1000.fasta	Eugenia klotzschiana	1515725		211860844		75248	13/09/2022	3401	3406	75152	40							Illumina MiSeq
GCA_047302215.1	Euni_1.0	Eugenia uniflora	119951		384712900		51635	29/01/2025	14867	26173	34656	40							Illumina HiSeq
GCA_029784005.1	LspMR_v1	Lenwebbia sp. NSW1173648	3002909		404108943		133	17/04/2023	31696743	31696743	133	40.5							PacBio Sequel
GCA_019926035.1	SCU_Malt_1	Melaleuca alternifolia	164405		362036213		3185	10/09/2021	1860059	1894811	3128	40.5							PacBio Sequel; Illumina HiSeq
GCA_030064385.1	Mqui_v1_hapA	Melaleuca quinquenervia	164942		269244392	11	251	24/05/2023	7525323	22766892	196	40.5							PacBio Sequel; Illumina NextSeq
GCA_030064395.1	Mqui_v1_hapB	Melaleuca quinquenervia	164942		271680404	11	241	24/05/2023	5650000	22112861	183	40.5							PacBio Sequel; Illumina NextSeq
GCA_001662345.2	Mpo_2.0	Metrosideros polymorpha var. glaberrima	101978		283650112	11	15230	1/10/2019	36694	26760149	11	39.5							HiSeq2500
GCA_040966535.1	ASM4096653v1	Pimenta racemosa	260139		401158107		325355	30/07/2024	18663	17523292	311674	39							Illumina
GCA_019149425.1	CENIBiot_Cas_1.0	Psidium friedrichsthalianum	681482		417644321		24440	2/07/2021	21274	21274	24440	40							PacBio Sequel
GCA_016432845.1	guava_v11.23	Psidium guajava	120290		443755635	11	73	6/01/2021	15807569	40370300	44	39.5							PacBio Sequel
GCA_023344035.1	EMB_PsiGuava_1.0	Psidium guajava	120290	Annotation submitted by Brazilian Agricultural Research Corporation	359483705		673	12/05/2022	866812	1294155	510	39.5							PacBio Sequel	21240	16906
GCA_002914565.1	Guava1.0	Psidium guajava	120290		386852394		4728	2/02/2018	129242	129242	4728	39.5							PacBio
GCA_019787385.1	PAU_PgAS_1	Psidium guajava	120290		303780236		48563	27/08/2021	17443	17991	45462	39.5							Illumina HiSeq
GCA_020921035.1	ASM2092103v1	Rhodamnia argentea	178133		346714100	11	111	22/11/2021	14585590	32337726	75	40.5							Oxford Nanopore MinION; Illumina NovaSeq; Illumina NextSeq
GCF_020921035.1	ASM2092103v1	Rhodamnia argentea	178133	NCBI Rhodamnia argentea Annotation Release 101	346714100	11	111	22/11/2021	14585590	32337726	75	40.5	0.9866724	0.9548581	0.031814273	0.005159071	0.00816853	eudicots_odb10	Oxford Nanopore MinION; Illumina NovaSeq; Illumina NextSeq	28440	23574
GCA_900635045.2	RargV1.1.alt	Rhodamnia argentea	178133		246448937		4592	21/11/2021	86969	1370778	404	40							10x Chromium, Illumina NovaSeq 6000
GCA_021437795.1	Rrub_v1	Rhodamnia rubescens	375276		354003814		294	11/01/2022	2558349	3644768	174	40							Oxford Nanopore MinION; Illumina NovaSeq
GCA_021437785.1	Rpsi_v1	Rhodomyrtus psidioides	375277		931146191		828	11/01/2022	5669724	5669724	828	41							PacBio HiFi
GCA_028455895.1	ASM2845589v1	Rhodomyrtus tomentosa	98583		470350250		11	3/02/2023	43802537	43802537	11	40.5							Oxford Nanopore
GCA_033240645.1	ASM3324064v1	Rhodomyrtus tomentosa	98583		442382769		1444	2/11/2023	868979	868979	1444	40.5							Oxford Nanopore MinION; DNBSEQ
GCA_031216185.1	ASM3121618v1	Syzygium aqueum	219865		391897832	11	343	7/09/2023	2628279	38810027	54	40.5							Oxford Nanopore; Illumina
GCA_024500025.1	ASM2450002v1	Syzygium aromaticum	219868		370257752	11	204	3/08/2022	3818138	35418074	24	40							Oxford Nanopore; Illumina
GCA_024733475.1	NTU_Sgrande_1.0	Syzygium grande	1042139	Annotation submitted by Nanyang Technological University	405179882		998	22/08/2022	982614	39560356	174	40							Oxford Nanopore PromethION; Illumina HiSeq	39903	39903
GCA_031216235.1	ASM3121623v1	Syzygium jambos	334483		426159599	11	602	7/09/2023	2348588	40716907	117	40.5							Oxford Nanopore; Illumina
GCA_031216405.1	ASM3121640v1	Syzygium malaccense	219892		429836287	11	215	7/09/2023	7155499	41026473	23	40.5							Oxford Nanopore; Illumina
GCA_021117445.2	Sole_v2.1	Syzygium oleosum	219896		407068374		85	3/10/2022	8843195	11740972	72	41							Oxford Nanopore MinION; Illumina NovaSeq
GCF_021117445.2	Sole_v2.1	Syzygium oleosum	219896	GCF_021117445.2-RS_2023_05	407068374		85	3/10/2022	8843195	11740972	72	41	0.9909716	0.9355116	0.055460017	0.002579536	0.006448839	eudicots_odb10	Oxford Nanopore MinION; Illumina NovaSeq	34570	27195
GCA_900635065.1	Sole10x-ALTSCAF	Syzygium oleosum	219896		186807087		5877	28/01/2021	42419	1937704	320	40.5							10x Chromium, Illumina NovaSeq 6000
GCA_031216285.1	ASM3121628v1	Syzygium syzygioides	1489818		431079378	11	429	7/09/2023	2561563	43522896	101	40.5							Oxford Nanopore; Illumina
